# Supplementary material for: Comparative Genomics Identifies the Evolutionarily Conserved Gene TPM3 as a Target of eca-miR-1 Involved in the Skeletal Muscle Development of Donkeys
Source: Int J Mol Sci. 2023 Oct 22;24(20):15440. doi: 10.3390/ijms242015440 (PMC10607226; doi:10.3390/ijms242015440)
Supplement: Supplementary file 1 [file ijms-24-15440-s001.zip]

Archive with 1 entries (1 files):
- ijms-2618427-supplementary.xlsx
