# Supplementary material for: Comparative Genomics Identifies the Evolutionarily Conserved Gene TPM3 as a Target of eca-miR-1 Involved in the Skeletal Muscle Development of Donkeys
Source: Int J Mol Sci. 2023 Oct 22;24(20):15440. doi: 10.3390/ijms242015440 (PMC10607226; doi:10.3390/ijms242015440)
Supplement: Supplementary file 1 [file ijms-24-15440-s001.zip › ijms-2618427-supplementary.xlsx]

## Sheet: TableS1
Table S1 Primer sequence used for qRT-PCR of miRNAs.
Transcript name	Sequence of primer
eca-miR-1	F:GCGCGTGGAATGTAAAGAAGT
	R:AGTGCAGGGTCCGAGGTATT
eca-miR-128	F:CGCGTCACAGTGAACCGGT
	R:AGTGCAGGGTCCGAGGTATT
eca-miR-146b-5p	F:CGCGTGAGAACTGAATTCCA
	R:AGTGCAGGGTCCGAGGTATT
eca-miR-222	F:GCGCGAGCTACATCTGGCTA
	R:AGTGCAGGGTCCGAGGTATT
eca-miR-101	F:GCGCGCGTACAGTACTGTGATA
	R:AGTGCAGGGTCCGAGGTATT
eca-miR-7	F:GCGCGTGGAAGACTAGTGATTT
	R:AGTGCAGGGTCCGAGGTATT
eca-miR-21	F:GCGCGTAGCTTATCAGACTGA
	R:AGTGCAGGGTCCGAGGTATT
eca-miR-451	F:CGCGAAACCGTTACCATTAC
	R:AGTGCAGGGTCCGAGGTATT
eca-miR-122	F:CGCGTGGAGTGTGACAATGG
	R:AGTGCAGGGTCCGAGGTATT
eca-miR-370	F:GGCCTGCTGGGGTGGAA
	R:AGTGCAGGGTCCGAGGTATT
eca-miR-504	F:GCGAGACCCTGGTCTGCAC
	R:AGTGCAGGGTCCGAGGTATT
eca-let-7e	F:CGCGTGAGGTAGGAGGTTGT
	R:AGTGCAGGGTCCGAGGTATT
novel_204	F:GTGGGAGGGACGAGTGCA
	R:AGTGCAGGGTCCGAGGTATT
eca-miR-328	F:GCTGGCCCTCTCTGCCC
	R:AGTGCAGGGTCCGAGGTATT
eca-miR-125a-3p	F:CGCGACAGGTGAGGTTCTTG
	R:AGTGCAGGGTCCGAGGTATT
eca-U6	F:GCTTCGGCAGCACATATACTAAAAT
	R:CGCTTCACGAATTTGCGTGTCAT

## Sheet: TableS2
TableS2 Primers for mutant vectors of eca-miR-1 targeting genes
Primer name	Sequence of primer
IGF1-MUT	F:TCGAGaatgaaatacacaagtaatataaggaacattgtctttaggagtgattgtGC
	R:GGCCGCacaatcactcctaaagacaatgttccttatattacttgtgtatttcattC
TMSB4X-MUT	F:TCGAGagctgccaatatccactgttataaggacgagcattgccttgttatttGC
	R:GGCCGCaaataacaaggcaatgctcgtccttataacagtggatattggcagctC
ETS1-MUT	F:TCGAGtaaatgtgttgaaatggtatctggtaaggaaagaagtttcaaggaaccatGC
	R:GGCCGCatggttccttgaaacttctttccttaccagataccatttcaacacatttaC
TPM3-MUT	F:TCGAGctgtctctgcctcttcccagggtaaggagttgggctagaggctgagcaccGC
	R:GGCCGCggtgctcagcctctagcccaactccttaccctgggaagaggcagagacagC
PLXDC2-MUT	F:TCGAGtttcctctgccatgtcaatgagttgaagggaggctgcattctttcacgtgGC
	R:GGCCGCcacgtgaaagaatgcagcctcccttcaactcattgacatggcagaggaaaC
ZZZ3-MUT	F:TCGAGtagatcactgttcagcagctgatgtggaatggtgagcaaagggtttccttGC
	R:GGCCGCaaggaaaccctttgctcaccattccacatcagctgctgaacagtgatctaC
IGF1-WT	F:TCGAGccaatgaaatacacaagtaaacattccaacattgtctttaggagtgattgttaGC
	R:GGCCGCtaacaatcactcctaaagacaatgttggaatgtttacttgtgtatttcattggC
TMSB4X-WT	F:TCGAGagctgccaatatccactgtacattccacgagcattgccttgttatttGC
	R:GGCCGCaaataacaaggcaatgctcgtggaatgtacagtggatattggcagctC
ETS1-WT	F:TCGAGtaaatgtgttgaaatggtatctacattccaaagaagtttcaaggaaccatGC
	R:GGCCGCatggttccttgaaacttctttggaatgtagataccatttcaacacatttaC
TPM3-WT	F:TCGAGctgtctctgcctcttcccagacattccagttgggctagaggctgagcaccGC
	R:GGCCGCggtgctcagcctctagcccaactggaatgtctgggaagaggcagagacagC
PLXDC2-WT	F:TCGAGtttcctctgccatgtcaatgagacattccgaggctgcattctttcacgtgGC
	R:GGCCGCcacgtgaaagaatgcagcctcggaatgtctcattgacatggcagaggaaaC
ZZZ3-WT	F:TCGAGtagatcactgttcagcagctgaacattcctggtgagcaaagggtttccttGC
	R:GGCCGCaaggaaaccctttgctcaccaggaatgttcagctgctgaacagtgatctaC

## Sheet: TableS3
TableS3 The TPM3 gene familly member information
Protein ID	Gene family member	Chr	Start	End
XP_014720400.1	EaTPM3-1	Chr01	9717481	9717597
XP_014720401.1	EaTPM3-2	Chr01	9717481	9717597
XP_014720403.1	EaTPM3-3	Chr01	9717481	9717597
XP_014720404.1	EaTPM3-4	Chr01	9717481	9717597
XP_014720406.1	EaTPM3-5	Chr01	9717481	9717597
XP_014720408.1	EaTPM3-6	Chr01	9717481	9717597
XP_014720409.1	EaTPM3-7	Chr01	9722926	9723057
XP_014720410.1	EaTPM3-8	Chr01	9722926	9723057
XP_014720412.1	EaTPM3-9	Chr01	9722926	9723057
XP_014720413.1	EaTPM3-10	Chr01	9722926	9723057
XP_014720414.1	EaTPM3-11	Chr01	9722926	9723057
XP_014720417.1	EaTPM3-12	Chr01	9722990	9723057
XP_014721364.1	EaTPM3-13	Chr01	119177339	119177421
XP_014721546.1	EaTPM3-14	Chr01	45719353	45719466
XP_014721547.1	EaTPM3-15	Chr01	45719353	45719466
XP_014721548.1	EaTPM3-16	Chr01	45719353	45719466
XP_014721549.1	EaTPM3-17	Chr01	45719353	45719466
XP_044613782.1	EaTPM3-18	Chr01	9717481	9717597
XP_044620706.1	EaTPM3-19	Chr01	173764037	173764119
XP_044630508.1	EaTPM3-20	Chr01	119177339	119177421

## Sheet: TableS4
TableS4 Primer sequence used for qRT-PCR of EaTPM3-4 and EaTPM3-5
Transcript name	Sequence of primer
EaTPM3-4	F:CCTGGAGAAAGCTGCCAAATA
	R:TTCTCTTGCTGGGTGATTGG
EaTPM3-5	F:CAGCATTAAGCCAGACCTCATT
	R:CCAGCGAATATTGGTCTTCAGTGT
